# Supplementary material for: The protective role of conjunctival goblet cell mucin sialylation
Source: Nat Commun. 2023 Mar 17;14:1417. doi: 10.1038/s41467-023-37101-y (PMC10023771; doi:10.1038/s41467-023-37101-y)
Supplement: Supplementary file 3 — Source Data [file 41467_2023_37101_MOESM3_ESM.xlsx]

## Sheet: Fig 1g
Figure 1g

## Sheet: Fig 2c
Figure 2c

## Sheet: Fig 2d
Figure 2d

## Sheet: Fig 2e
Figure 2e
F3-R3			F4-R4
B6J	Balb/c		B6J	Balb/c
0.7308	0		0.7162	0
0.9768	6e-05		1.0109	0
1.0042	2e-05		1.0017	0
1.4354	0		1.4614	0
0.9374	0		0.906	0
0.9154	0		0.9038	0

## Sheet: Fig 3g
Figure 3g
Control		NA treated
B6J	Balb/c	B6J
7603	167	0
8353	0	0

## Sheet: Fig 4c
Figure 4c
WT	Ao
0	0.949905
5.69569e-05	1.48914
0	1.02238
0	0.997124
0	0.809925
0	0.808057
0	1.0043
	1.19043
	1.03642
	1.00142
	0.835081
	0.888144
	0.898882
	1.11818

## Sheet: Fig 4g 4h
Figure 4g, 4h
Muc5ac					WGA

## Sheet: Fig 4i
Figure 4i
Sialyl-Tn						WGA

## Sheet: Fig 5d
Figure 5d
	WT						Ao
A	100	100	100	100	100	100	100	100	100	100	100	100	100
B	88	87	86	104	63	92	53	47	73	50	15	68	9
C	74	52	55	71	23	33	31	10	39	5	0	10	1
D	27	60	28	43	10	12	9	4	19	0	0	6	0

## Sheet: Fig 6b
Figure 6b
Fraction	0.25-0.5mm	0.5-1mm	1-2mm	2-4mm	4-8mm	>8mm		Count	<1.0	>1.0
WT	0.55	0.21	0.19	0.04	0	0		WT	36	11
Ao	0.23	0.12	0.19	0.19	0.19	0.08		Ao	9	17

[truncated: 17 more sheets: Fig 6d, Fig 6e, Fig 7b, Fig 7c, Fig 8b, Fig 8c, Fig 8f, Fig 8g, Fig 8h, Fig 8j, Suppl Fig 1, Suppl Fig 4, Suppl Fig 7b, Suppl Fig 7c, Suppl Fig 7d, Suppl Fig 11d, Suppl Fig 11f]
